# Supplementary material for: Pepsin promotes laryngopharyngeal neoplasia by modulating signaling pathways to induce cell proliferation
Source: PLoS One. 2020 Jan 15;15(1):e0227408. doi: 10.1371/journal.pone.0227408 (PMC6961942; doi:10.1371/journal.pone.0227408)
Supplement: S1 Appendix — (XLS) [file pone.0227408.s001.xls]

## Sheet: Gene Table
PCR Array Catalog #:		PAHS-014Z		Open Gene Table in Web Browser
Position	UniGene	RefSeq	Symbol	Description	Gene Name
A01	Hs.655772	NM_004457	ACSL3	Acyl-CoA synthetase long-chain family member 3	ACS3, FACL3, PRO2194
A02	Hs.268785	NM_004458	ACSL4	Acyl-CoA synthetase long-chain family member 4	ACS4, FACL4, LACS4, MRX63, MRX68
A03	Hs.11638	NM_016234	ACSL5	Acyl-CoA synthetase long-chain family member 5	ACS2, ACS5, FACL5
A04	Hs.441047	NM_001124	ADM	Adrenomedullin	AM
A05	Hs.632446	NM_001668	ARNT	Aryl hydrocarbon receptor nuclear translocator	HIF-1-beta, HIF-1beta, HIF1-beta, HIF1B, HIF1BETA, TANGO, bHLHe2
A06	Hs.496487	NM_001675	ATF4	Activating transcription factor 4 (tax-responsive enhancer element B67)	CREB-2, CREB2, TAXREB67, TXREB
A07	Hs.156527	NM_004655	AXIN2	Axin 2	AXIL, DKFZp781B0869, MGC10366, MGC126582
A08	Hs.624291	NM_004324	BAX	BCL2-associated X protein	BCL2L4
A09	Hs.467020	NM_014417	BBC3	BCL2 binding component 3	FLJ42994, JFY1, PUMA
A10	Hs.150749	NM_000633	BCL2	B-cell CLL/lymphoma 2	Bcl-2
A11	Hs.227817	NM_004049	BCL2A1	BCL2-related protein A1	ACC-1, ACC-2, BCL2L5, BFL1, GRS, HBPA1
A12	Hs.516966	NM_138578	BCL2L1	BCL2-like 1	BCL-XL, S, BCL2L, BCLX, BCLXL, BCLXS, Bcl-X, DKFZp781P2092, bcl-xL, bcl-xS
B01	Hs.127799	NM_001165	BIRC3	Baculoviral IAP repeat containing 3	AIP1, API2, CIAP2, HAIP1, HIAP1, MALT2, MIHC, RNF49, c-IAP2
B02	Hs.73853	NM_001200	BMP2	Bone morphogenetic protein 2	BMP2A
B03	Hs.68879	NM_130851	BMP4	Bone morphogenetic protein 4	BMP2B, BMP2B1, MCOPS6, OFC11, ZYME
B04	Hs.519162	NM_006763	BTG2	BTG family, member 2	MGC126063, MGC126064, PC3, TIS21
B05	Hs.63287	NM_001216	CA9	Carbonic anhydrase IX	CAIX, MN
B06	Hs.514821	NM_002985	CCL5	Chemokine (C-C motif) ligand 5	D17S136E, MGC17164, RANTES, SCYA5, SISd, TCP228
B07	Hs.523852	NM_053056	CCND1	Cyclin D1	BCL1, D11S287E, PRAD1, U21B31
B08	Hs.376071	NM_001759	CCND2	Cyclin D2	KIAK0002, MGC102758
B09	Hs.370771	NM_000389	CDKN1A	Cyclin-dependent kinase inhibitor 1A (p21, Cip1)	CAP20, CDKN1, CIP1, MDA-6, P21, SDI1, WAF1, p21CIP1
B10	Hs.238990	NM_004064	CDKN1B	Cyclin-dependent kinase inhibitor 1B (p27, Kip1)	CDKN4, KIP1, MEN1B, MEN4, P27KIP1
B11	Hs.440829	NM_005195	CEBPD	CCAAT/enhancer binding protein (C/EBP), delta	C, EBP-delta, CELF, CRP3, NF-IL6-beta
B12	Hs.705379	NM_000098	CPT2	Carnitine palmitoyltransferase 2	CPT1, CPTASE
C01	Hs.591402	NM_000757	CSF1	Colony stimulating factor 1 (macrophage)	MCSF, MGC31930
C02	Hs.481980	NM_001343	DAB2	Disabled homolog 2, mitogen-responsive phosphoprotein (Drosophila)	DOC-2, DOC2, FLJ26626
C03	Hs.488293	NM_005228	EGFR	Epidermal growth factor receptor	ERBB, ERBB1, HER1, PIG61, mENA
C04	Hs.707901	NM_001423	EMP1	Epithelial membrane protein 1	CL-20, EMP-1, TMP
C05	Hs.2303	NM_000799	EPO	Erythropoietin	EP, MGC138142, MVCD2
C06	Hs.380135	NM_001443	FABP1	Fatty acid binding protein 1, liver	FABPL, L-FABP
C07	Hs.244139	NM_000043	FAS	Fas (TNF receptor superfamily, member 6)	ALPS1A, APO-1, APT1, CD95, FAS1, FASTM, TNFRSF6
C08	Hs.465778	NM_002002	FCER2	Fc fragment of IgE, low affinity II, receptor for (CD23)	CD23, CD23A, CLEC4J, FCE2, IGEBF
C09	Hs.283565	NM_005438	FOSL1	FOS-like antigen 1	FRA, FRA1, fra-1
C10	Hs.645560	NM_002032	FTH1	Ferritin, heavy polypeptide 1	FHC, FTH, FTHL6, MGC104426, PIG15, PLIF
C11	Hs.80409	NM_001924	GADD45A	Growth arrest and DNA-damage-inducible, alpha	DDIT1, GADD45
C12	Hs.110571	NM_015675	GADD45B	Growth arrest and DNA-damage-inducible, beta	DKFZp566B133, GADD45BETA, MYD118
D01	Hs.524134	NM_002051	GATA3	GATA binding protein 3	HDR, MGC2346, MGC5199, MGC5445
D02	Hs.654465	NM_001498	GCLC	Glutamate-cysteine ligase, catalytic subunit	GCL, GCS, GLCL, GLCLC
D03	Hs.315562	NM_002061	GCLM	Glutamate-cysteine ligase, modifier subunit	GLCLR
D04	Hs.271510	NM_000637	GSR	Glutathione reductase	MGC78522
D05	Hs.146393	NM_014685	HERPUD1	Homocysteine-inducible, endoplasmic reticulum stress-inducible, ubiquitin-like domain member 1	HERP, KIAA0025, Mif1, SUP
D06	Hs.250666	NM_005524	HES1	Hairy and enhancer of split 1, (Drosophila)	FLJ20408, HES-1, HHL, HRY, bHLHb39
D07	Hs.57971	NM_001010926	HES5	Hairy and enhancer of split 5 (Drosophila)	bHLHb38
D08	Hs.234434	NM_012258	HEY1	Hairy/enhancer-of-split related with YRPW motif 1	BHLHb31, CHF2, HERP2, HESR1, HRT-1, MGC1274, OAF1
D09	Hs.144287	NM_012259	HEY2	Hairy/enhancer-of-split related with YRPW motif 2	CHF1, GRIDLOCK, GRL, HERP1, HESR2, HRT2, MGC10720, bHLHb32
D10	Hs.472566	NM_014571	HEYL	Hairy/enhancer-of-split related with YRPW motif-like	HEY3, HRT3, MGC12623, bHLHb33
D11	Hs.517581	NM_002133	HMOX1	Heme oxygenase (decycling) 1	HO-1, HSP32, bK286B10
D12	Hs.643447	NM_000201	ICAM1	Intercellular adhesion molecule 1	BB2, CD54, P3.58
E01	Hs.504609	NM_002165	ID1	Inhibitor of DNA binding 1, dominant negative helix-loop-helix protein	ID, bHLHb24
E02	Hs.856	NM_000619	IFNG	Interferon, gamma	IFG, IFI
E03	Hs.7879	NM_001550	IFRD1	Interferon-related developmental regulator 1	PC4, TIS7
E04	Hs.436061	NM_002198	IRF1	Interferon regulatory factor 1	IRF-1, MAR
E05	Hs.728907	NM_000214	JAG1	Jagged 1	AGS, AHD, AWS, CD339, HJ1, JAGL1, MGC104644
E06	Hs.2795	NM_005566	LDHA	Lactate dehydrogenase A	GSD11, LDH1, LDHM
E07	Hs.159142	NM_001040167	LFNG	LFNG O-fucosylpeptide 3-beta-N-acetylglucosaminyltransferase	SCDO3
E08	Hs.655559	NM_052972	LRG1	Leucine-rich alpha-2-glycoprotein 1	FLJ45787, HMFT1766, LRG
E09	Hs.632486	NM_021960	MCL1	Myeloid cell leukemia sequence 1 (BCL2-related)	BCL2L3, EAT, MCL1-ES, MCL1L, MCL1S, MGC104264, MGC1839, Mcl-1, TM, bcl2-L-3, mcl1, EAT
E10	Hs.2256	NM_002423	MMP7	Matrix metallopeptidase 7 (matrilysin, uterine)	MMP-7, MPSL1, PUMP-1
E11	Hs.202453	NM_002467	MYC	V-myc myelocytomatosis viral oncogene homolog (avian)	MRTL, bHLHe39, c-Myc
E12	Hs.495473	NM_017617	NOTCH1	Notch 1	TAN1, hN1
F01	Hs.406515	NM_000903	NQO1	NAD(P)H dehydrogenase, quinone 1	DHQU, DIA4, DTD, NMOR1, NMORI, QR1
F02	Hs.412484	NM_002543	OLR1	Oxidized low density lipoprotein (lectin-like) receptor 1	CLEC8A, LOX1, LOXIN, SCARE1, SLOX1
F03	Hs.728886	NM_182649	PCNA	Proliferating cell nuclear antigen	MGC8367
F04	Hs.696032	NM_006238	PPARD	Peroxisome proliferator-activated receptor delta	FAAR, MGC3931, NR1C2, NUC1, NUCI, NUCII, PPARB
F05	Hs.494538	NM_000264	PTCH1	Patched 1	BCNS, FLJ26746, FLJ42602, HPE7, NBCCS, PTC, PTC1, PTCH, PTCH11
F06	Hs.408528	NM_000321	RB1	Retinoblastoma 1	OSRC, RB, p105-Rb, pRb, pp110
F07	Hs.414795	NM_000602	SERPINE1	Serpin peptidase inhibitor, clade E (nexin, plasminogen activator inhibitor type 1), member 1	PAI, PAI-1, PAI1, PLANH1
F08	Hs.656699	NM_005094	SLC27A4	Solute carrier family 27 (fatty acid transporter), member 4	ACSVL4, FATP4, IPS
F09	Hs.473721	NM_006516	SLC2A1	Solute carrier family 2 (facilitated glucose transporter), member 1	DYT17, DYT18, GLUT, GLUT1, GLUT1DS, MGC141895, MGC141896, PED
F10	Hs.527973	NM_003955	SOCS3	Suppressor of cytokine signaling 3	ATOD4, CIS3, Cish3, MGC71791, SOCS-3, SSI-3, SSI3
F11	Hs.38621	NM_006434	SORBS1	Sorbin and SH3 domain containing 1	CAP, DKFZp451C066, DKFZp586P1422, FLAF2, FLJ12406, KIAA1296, R85FL, SH3D5, SH3P12, SORB1
F12	Hs.437277	NM_003900	SQSTM1	Sequestosome 1	A170, OSIL, PDB3, ZIP3, p60, p62, p62B
G01	Hs.642990	NM_007315	STAT1	Signal transducer and activator of transcription 1, 91kDa	DKFZp686B04100, ISGF-3, STAT91
G02	Hs.241570	NM_000594	TNF	Tumor necrosis factor	DIF, TNF-alpha, TNFA, TNFSF2
G03	Hs.478275	NM_003810	TNFSF10	Tumor necrosis factor (ligand) superfamily, member 10	APO2L, Apo-2L, CD253, TL2, TRAIL
G04	Hs.435136	NM_003329	TXN	Thioredoxin	DKFZp686B1993, MGC61975, TRX, TRX1
G05	Hs.728817	NM_003330	TXNRD1	Thioredoxin reductase 1	GRIM-12, MGC9145, TR, TR1, TRXR1, TXNR
G06	Hs.73793	NM_003376	VEGFA	Vascular endothelial growth factor A	MGC70609, MVCD1, VEGF, VPF
G07	Hs.492974	NM_003882	WISP1	WNT1 inducible signaling pathway protein 1	CCN4, FLJ14388, WISP1c, WISP1i, WISP1tc
G08	Hs.248164	NM_005430	WNT1	Wingless-type MMTV integration site family, member 1	INT1
G09	Hs.258575	NM_004185	WNT2B	Wingless-type MMTV integration site family, member 2B	WNT13, XWNT2
G10	Hs.336930	NM_033131	WNT3A	Wingless-type MMTV integration site family, member 3A	MGC119418, MGC119419, MGC119420
G11	Hs.696364	NM_003392	WNT5A	Wingless-type MMTV integration site family, member 5A	hWNT5A
G12	Hs.29764	NM_006522	WNT6	Wingless-type MMTV integration site family, member 6	-
H01	Hs.520640	NM_001101	ACTB	Actin, beta	PS1TP5BP1
H02	Hs.534255	NM_004048	B2M	Beta-2-microglobulin	-
H03	Hs.592355	NM_002046	GAPDH	Glyceraldehyde-3-phosphate dehydrogenase	G3PD, GAPD, MGC88685
H04	Hs.412707	NM_000194	HPRT1	Hypoxanthine phosphoribosyltransferase 1	HGPRT, HPRT
H05	Hs.546285	NM_001002	RPLP0	Ribosomal protein, large, P0	L10E, LP0, MGC111226, MGC88175, P0, PRLP0, RPP0
H06	N/A	SA_00105	HGDC	Human Genomic DNA Contamination	HIGX1A
H07	N/A	SA_00104	RTC	Reverse Transcription Control	RTC
H08	N/A	SA_00104	RTC	Reverse Transcription Control	RTC
H09	N/A	SA_00104	RTC	Reverse Transcription Control	RTC
H10	N/A	SA_00103	PPC	Positive PCR Control	PPC
H11	N/A	SA_00103	PPC	Positive PCR Control	PPC
H12	N/A	SA_00103	PPC	Positive PCR Control	PPC

## Sheet: Test Sample Data
Symbol	Well	实验组2													Ct Range	Distribution of Ct Values										AVG	STD
		Pepsin 1	Pepsin 2	Pepsin 3	exp4	exp5	exp6	exp7	exp8	exp9	exp10	AVG	SD			exp1	exp2	exp3	exp4	exp5	exp6	exp7	exp8	exp9	exp10
ACSL3	A01	18.0312	17.9321	17.9724								17.9786	0.0498405		<25	63	65	64								64	1
ACSL4	A02	19.6975	19.6854	19.4679								19.6169	0.129222		25-30	17	15	16								16	1
ACSL5	A03	22.6691	22.3756	22.5829								22.5425	0.150816		30-35	7	9	9								8.33333	1.1547
ADM	A04	19.4672	19.4621	19.3119								19.4137	0.0882341		Absent Calls	9	7	7								7.66667	1.1547
ARNT	A05	22.8972	23.1533	22.8475								22.966	0.16409		Percent Distribution of Ct Values
ATF4	A06	17.5218	17.4529	17.41								17.4616	0.056416		<25	0.65625	0.677083	0.666667								0.666667	0.0104167
AXIN2	A07	26.4389	26.5971	25.9906								26.3422	0.314575		25-30	0.177083	0.15625	0.166667								0.166667	0.0104167
BAX	A08	20.1543	20.0955	19.798								20.0159	0.191022		30-35	0.0729167	0.09375	0.09375								0.0868056	0.0120281
BBC3	A09	30.3767	30.6424	30.5095								30.5096	0.132891		Absent Calls	0.09375	0.0729167	0.0729167								0.0798611	0.0120281
BCL2	A10	26.8611	27.0053	26.9978								26.9547	0.0811846
BCL2A1	A11	31.8316	31.8345	32.5047								32.057	0.387768
BCL2L1	A12	20.3182	19.9763	20.1679								20.1541	0.171392
BIRC3	B01	23.1784	22.7086	23.1414								23.0095	0.261224
BMP2	B02	24.1026	23.8279	24.0181								23.9829	0.140691
BMP4	B03	25.4353	24.5733	24.9467								24.9851	0.432265
BTG2	B04	24.6956	24.8033	24.9569								24.8186	0.131341
CA9	B05	19.628	20.0973	20.0625								19.9293	0.261464
CCL5	B06	23.1645	23.1981	23.2849								23.2158	0.0621533
CCND1	B07	20.6582	20.4964	20.5179								20.5575	0.0878666
CCND2	B08	37.5339	32.4045	Undetermined								34.1348	1.49852
CDKN1A	B09	18.0544	18.0221	17.8147								17.9637	0.130058
CDKN1B	B10	26.841	26.538	26.1348								26.5046	0.354314
CEBPD	B11	26.0037	25.7021	25.2613								25.6557	0.373368
CPT2	B12	19.7107	19.5843	19.4935								19.5962	0.109085
CSF1	C01	24.4887	24.1875	24.1641								24.2801	0.181025
DAB2	C02	20.0691	19.8034	20.0427								19.9717	0.146351
EGFR	C03	19.7828	19.5965	19.8387								19.7393	0.126783
EMP1	C04	26.673	26.7655	26.5363								26.6583	0.11533
EPO	C05	28.3873	28.7846	28.3991								28.5237	0.226018
FABP1	C06	39.0569	37.585	34.352								34.784	0.37412
FAS	C07	21.5486	21.2332	21.4969								21.4263	0.169164
FCER2	C08	Undetermined	Undetermined	Undetermined								35	0
FOSL1	C09	22.8573	22.8752	23.0929								22.9418	0.131129
FTH1	C10	11.011	11.7689	11.5987								11.4595	0.397663
GADD45A	C11	25.8983	25.737	25.6927								25.776	0.108215
GADD45B	C12	25.1012	24.7863	25.1397								25.0091	0.193899
GATA3	D01	29.3279	28.6382	29.3513								29.1058	0.405132
GCLC	D02	19.9908	20.1105	19.9203								20.0072	0.0961539
GCLM	D03	19.8069	19.769	19.7385								19.7715	0.0342683
GSR	D04	20.0734	19.8285	19.8203								19.9074	0.143834
HERPUD1	D05	20.019	19.7899	19.9491								19.9193	0.117435
HES1	D06	22.8789	22.7003	22.9183								22.8325	0.116181
HES5	D07	32.5959	33.4413	33.0191								33.0188	0.42273
HEY1	D08	22.0191	21.9196	21.9846								21.9745	0.0505401
HEY2	D09	23.2474	23.2791	23.2556								23.2607	0.0164503
HEYL	D10	33.5097	32.5988	33.3251								33.1445	0.481519
HMOX1	D11	21.9157	21.9319	21.8021								21.8832	0.0707501
ICAM1	D12	22.7716	22.5462	22.7274								22.6817	0.119439
ID1	E01	21.2921	21.7236	21.244								21.4199	0.264108
IFNG	E02	36.2416	Undetermined	33.7718								34.5906	0.709084
IFRD1	E03	21.5785	21.5522	21.5639								21.5649	0.0132169
IRF1	E04	23.7517	23.493	23.7027								23.6491	0.137421
JAG1	E05	25.4192	25.5229	25.58								25.5074	0.081514
LDHA	E06	14.1572	13.5757	13.6931								13.8087	0.3075
LFNG	E07	29.1999	28.7036	28.5214								28.8083	0.351189
LRG1	E08	23.2556	22.8903	22.9068								23.0176	0.206282
MCL1	E09	19.6014	19.378	19.5								19.4932	0.111847
MMP7	E10	24.9927	24.5836	24.8712								24.8158	0.21011
MYC	E11	19.3383	19.1393	18.9446								19.1407	0.196876
NOTCH1	E12	24.7436	24.5443	24.8429								24.7103	0.152076
NQO1	F01	16.4284	16.194	16.4088								16.3437	0.130019
OLR1	F02	20.5989	20.6405	20.5361								20.5918	0.052553
PCNA	F03	17.854	17.4601	17.5127								17.6089	0.213826
PPARD	F04	23.5368	23.3059	23.2281								23.357	0.160557
PTCH1	F05	28.2076	28.296	28.093								28.1988	0.101763
RB1	F06	20.951	20.8908	21.1168								20.9862	0.117059
SERPINE1	F07	21.5181	21.492	21.3382								21.4494	0.0972495
SLC27A4	F08	22.4988	22.0238	22.0082								22.1769	0.278885
SLC2A1	F09	20.4173	20.1527	20.1879								20.2526	0.143688
SOCS3	F10	22.1959	21.8209	21.5624								21.8598	0.318556
SORBS1	F11	25.4404	25.3092	25.5399								25.4298	0.115673
SQSTM1	F12	15.8908	15.8078	15.8361								15.8449	0.0422189
STAT1	G01	20.7453	20.4168	20.5924								20.5848	0.164419
TNF	G02	Undetermined	34.7142	Undetermined								34.9047	0.164999
TNFSF10	G03	30.1885	30.835	31.327								30.7835	0.571007
TXN	G04	16.7076	16.4974	16.5781								16.5944	0.106036
TXNRD1	G05	16.265	15.641	16.2047								16.0369	0.344169
VEGFA	G06	18.9447	19.3794	19.0363								19.1201	0.229144
WISP1	G07	29.2367	28.6723	29.4029								29.104	0.382968
WNT1	G08	30.418	30.0963	29.924								30.1461	0.25074
WNT2B	G09	26.8971	26.4655	27.0819								26.8148	0.316369
WNT3A	G10	34.6226	33.5912	33.6118								33.9419	0.58962
WNT5A	G11	19.8558	19.4195	19.6127								19.6294	0.218646
WNT6	G12	29.937	29.7376	30.3807								30.0184	0.329189
ACTB	H01	12.6933	12.81	12.9234								12.8089	0.115052
B2M	H02	15.4334	15.3028	15.351								15.3624	0.0660123
GAPDH	H03	13.7731	13.752	13.6077								13.7109	0.0900141
HPRT1	H04	20.4728	20.1401	20.3065								20.3064	0.16636
RPLP0	H05	13.7187	13.6868	13.5404								13.6486	0.0950658
HGDC	H06	Undetermined	Undetermined	Undetermined								35	0
RTC	H07	Undetermined	Undetermined	Undetermined								35	0
RTC	H08	Undetermined	Undetermined	Undetermined								35	0
RTC	H09	Undetermined	Undetermined	Undetermined								35	0
PPC	H10	18.8769	19.1155	18.9494								18.9806	0.12234
PPC	H11	18.8051	18.8597	19.0202								18.895	0.111785
PPC	H12	19.2886	19.0727	19.2763								19.2125	0.121221
Note: If there are fewer than 3 data points, the standard deviation (SD) will appear as "N/A".

## Sheet: Control Sample Data
Symbol	Well	对照组1													Ct Range	Distribution of Ct Values										AVG	STD
		Hep-1	Hep-2	Hep-3	exp4	exp5	exp6	exp7	exp8	exp9	exp10	AVG	SD			exp1	exp2	exp3	exp4	exp5	exp6	exp7	exp8	exp9	exp10
ACSL3	A01	17.7115	18.0601	17.76								17.8439	0.188844		<25	64	63	64								63.6667	0.57735
ACSL4	A02	19.5871	19.546	19.7074								19.6135	0.083843		25-30	19	18	17								18	1
ACSL5	A03	22.6776	22.5386	22.7509								22.6557	0.107829		30-35	5	7	9								7	2
ADM	A04	19.2231	19.5662	18.9157								19.235	0.325418		Absent Calls	8	8	6								7.33333	1.1547
ARNT	A05	23.155	23.0289	22.5328								22.9056	0.328921		Percent Distribution of Ct Values
ATF4	A06	17.3265	17.4763	17.5588								17.4539	0.11774		<25	0.666667	0.65625	0.666667								0.663194	0.00601407
AXIN2	A07	26.879	26.723	25.6161								26.406	0.688556		25-30	0.197917	0.1875	0.177083								0.1875	0.0104167
BAX	A08	19.8534	20.0555	20.1534								20.0208	0.152998		30-35	0.0520833	0.0729167	0.09375								0.0729167	0.0208333
BBC3	A09	29.9007	30.2964	30.687								30.2947	0.393153		Absent Calls	0.0833333	0.0833333	0.0625								0.0763889	0.0120281
BCL2	A10	26.5035	26.8917	26.9178								26.771	0.231988
BCL2A1	A11	30.9443	31.2652	30.5443								30.918	0.361175
BCL2L1	A12	19.8767	19.9621	20.2208								20.0199	0.179177
BIRC3	B01	22.6668	23.1109	23.2606								23.0128	0.308867
BMP2	B02	23.9471	24.0922	24.129								24.0561	0.0961931
BMP4	B03	25.1423	24.6592	24.6004								24.8006	0.29733
BTG2	B04	24.5414	25.1851	24.9058								24.8774	0.322787
CA9	B05	20.2206	20.1705	19.2888								19.8933	0.524089
CCL5	B06	22.9831	23.1091	24.0292								23.3738	0.571083
CCND1	B07	20.3414	20.4006	20.786								20.5093	0.241423
CCND2	B08	Undetermined	Undetermined	39.5555								35	0
CDKN1A	B09	17.9886	17.8928	17.6142								17.8319	0.19445
CDKN1B	B10	26.562	26.9942	27.1995								26.9185	0.325378
CEBPD	B11	25.6488	25.6683	25.708								25.675	0.0301718
CPT2	B12	19.502	19.4663	19.7318								19.5667	0.144069
CSF1	C01	23.874	24.2827	24.9287								24.3618	0.531796
DAB2	C02	20.2914	20.0244	19.9851								20.1003	0.166631
EGFR	C03	19.4927	19.6614	19.7348								19.6296	0.124149
EMP1	C04	26.4611	26.5688	26.0529								26.361	0.27214
EPO	C05	28.8354	28.6727	27.9001								28.4694	0.499692
FABP1	C06	Undetermined	37.7096	32.2645								34.0882	1.57932
FAS	C07	21.2816	21.5367	21.6712								21.4965	0.197912
FCER2	C08	37.1665	38.9197	34.4616								34.8205	0.310834
FOSL1	C09	22.6483	22.3735	23.0929								22.7049	0.363033
FTH1	C10	11.2043	11.4148	11.2299								11.283	0.114886
GADD45A	C11	25.4917	25.8004	25.4992								25.5971	0.176107
GADD45B	C12	24.7347	25.1879	24.4593								24.794	0.367883
GATA3	D01	28.587	28.561	29.2259								28.7913	0.376587
GCLC	D02	19.8221	20.1462	19.9882								19.9855	0.162093
GCLM	D03	19.3491	19.6037	19.8532								19.602	0.252093
GSR	D04	19.7709	19.7772	20.2183								19.9221	0.256483
HERPUD1	D05	19.8511	19.9992	19.8245								19.8916	0.0941122
HES1	D06	22.5948	22.9379	22.7935								22.7754	0.172306
HES5	D07	34.7779	34.4375	34.2223								34.4792	0.280128
HEY1	D08	21.6586	21.8575	21.5289								21.6817	0.165542
HEY2	D09	23.2442	23.4356	23.3905								23.3568	0.100048
HEYL	D10	32.9922	32.4068	33.3651								32.9214	0.483106
HMOX1	D11	21.7066	21.9425	22.4249								22.0247	0.366128
ICAM1	D12	22.5416	22.6339	22.6676								22.6144	0.0652298
ID1	E01	21.2293	21.4781	21.1323								21.2799	0.178374
IFNG	E02	Undetermined	Undetermined	38.8415								35	0
IFRD1	E03	21.7725	21.5831	21.9384								21.7647	0.1778
IRF1	E04	23.3514	23.5501	24.1015								23.6677	0.388602
JAG1	E05	25.2022	25.5037	25.4974								25.4011	0.172309
LDHA	E06	13.8061	13.8065	13.9136								13.842	0.0619648
LFNG	E07	28.8176	29.6521	29.4038								29.2912	0.428477
LRG1	E08	22.8179	23.0794	23.4257								23.1077	0.304911
MCL1	E09	19.3899	19.4593	19.3395								19.3962	0.0601436
MMP7	E10	24.7405	24.7213	25.2295								24.8971	0.288029
MYC	E11	19.3523	19.1123	19.5154								19.3267	0.202792
NOTCH1	E12	24.5746	24.7801	24.9834								24.7793	0.204408
NQO1	F01	15.9839	16.2897	16.5822								16.2853	0.299182
OLR1	F02	20.2976	20.4623	20.4067								20.3889	0.0838143
PCNA	F03	17.5329	17.6459	17.6514								17.61	0.0668861
PPARD	F04	23.0313	23.253	23.5364								23.2736	0.253167
PTCH1	F05	28.1649	27.9401	28.1795								28.0948	0.134211
RB1	F06	21.0012	21.0589	20.919								20.993	0.0702847
SERPINE1	F07	21.4308	21.6491	21.2723								21.4508	0.189213
SLC27A4	F08	21.8563	22.1479	23.5494								22.5178	0.905162
SLC2A1	F09	20.1436	20.2096	20.1628								20.172	0.0339692
SOCS3	F10	21.9114	22.2636	22.5715								22.2488	0.33028
SORBS1	F11	25.6847	25.5757	25.2749								25.5117	0.212238
SQSTM1	F12	15.7373	15.8774	15.7312								15.782	0.082716
STAT1	G01	20.4068	20.6686	20.7293								20.6016	0.171378
TNF	G02	32.461	33.0006	33.7003								33.054	0.621405
TNFSF10	G03	29.9643	29.8536	29.5643								29.7941	0.206562
TXN	G04	16.3118	16.5166	16.649								16.4925	0.169904
TXNRD1	G05	15.8806	15.7303	16.2744								15.9617	0.28097
VEGFA	G06	19.0334	19.3404	18.5741								18.9826	0.385657
WISP1	G07	29.7806	28.7954	29.3733								29.3164	0.495087
WNT1	G08	29.6649	29.9385	29.9972								29.8669	0.177354
WNT2B	G09	26.4083	26.6119	27.0805								26.7002	0.344709
WNT3A	G10	33.2599	33.6767	33.1294								33.3554	0.285857
WNT5A	G11	19.6174	19.5502	19.7433								19.637	0.0980459
WNT6	G12	29.4749	30.3249	30.3506								30.0501	0.498324
ACTB	H01	12.6712	12.7634	12.9178								12.7841	0.124606
B2M	H02	15.1815	15.4922	15.3362								15.3367	0.155326
GAPDH	H03	13.6849	13.7785	13.4539								13.6391	0.167084
HPRT1	H04	20.1492	20.3001	20.3193								20.2562	0.0931488
RPLP0	H05	13.6091	13.6661	13.5556								13.6103	0.0552668
HGDC	H06	Undetermined	Undetermined	Undetermined								35	0
RTC	H07	Undetermined	Undetermined	Undetermined								35	0
RTC	H08	Undetermined	Undetermined	Undetermined								35	0
RTC	H09	Undetermined	Undetermined	Undetermined								35	0
PPC	H10	18.9857	18.8717	19.2017								19.0197	0.167615
PPC	H11	18.8117	18.8867	18.9433								18.8806	0.0659931
PPC	H12	19.181	19.1777	19.2701								19.2096	0.0523855
Note: If there are fewer than 3 data points, the standard deviation (SD) will appear as "N/A".

## Sheet: Choose Housekeeping Genes
Housekeeping Gene Symbol		Well	实验组2											Housekeeping Gene Symbol		Well	对照组1
			exp1	exp2	exp3	exp4	exp5	exp6	exp7	exp8	exp9	exp10					exp1	exp2	exp3	exp4	exp5	exp6	exp7	exp8	exp9	exp10
ACTB		H01	12.6933	12.81	12.9234									ACTB		H01	12.6712	12.7634	12.9178
B2M		H02	15.4334	15.3028	15.351									B2M		H02	15.1815	15.4922	15.3362
GAPDH		H03	13.7731	13.752	13.6077									GAPDH		H03	13.6849	13.7785	13.4539
HPRT1		H04	20.4728	20.1401	20.3065									HPRT1		H04	20.1492	20.3001	20.3193
RPLP0		H05	13.7187	13.6868	13.5404									RPLP0		H05	13.6091	13.6661	13.5556
		AVG	15.2182	15.1383	15.1458											AVG	15.0592	15.2001	15.1166

## Sheet: Results
Symbol	Well	AVG ΔCt (Ct(GOI) - Ave Ct (HKG))		2^-ΔCt		Fold Change	T-TEST	Fold Up- or Down-Regulation	Comments
		实验组2	对照组1	实验组2	对照组1	实验组2 /对照组1	p value	实验组2 /对照组1
ACSL3	A01	2.8111	2.7186	0.142486	0.151922	0.937892	0.253235	-1.06622	OKAY
ACSL4	A02	4.44947	4.48823	0.0457694	0.0445561	1.02723	0.724174	1.02723	OKAY
ACSL5	A03	7.37509	7.53043	0.00602389	0.00540895	1.11369	0.272604	1.11369	OKAY
ADM	A04	4.24627	4.10972	0.0526922	0.057923	0.909693	0.44807	-1.09927	OKAY
ARNT	A05	7.79858	7.78031	0.00449152	0.00454875	0.987419	0.876648	-1.01274	OKAY
ATF4	A06	2.29413	2.32859	0.203892	0.199079	1.02418	0.601438	1.02418	OKAY
AXIN2	A07	11.1747	11.2808	0.000432579	0.000401935	1.07624	0.980707	1.07624	OKAY
BAX	A08	4.84846	4.8955	0.034711	0.0335976	1.03314	0.707745	1.03314	OKAY
BBC3	A09	15.3421	15.1694	2.40751e-05	2.71359e-05	0.887206	0.455653	-1.12713	B
BCL2	A10	11.7873	11.6457	0.000282925	0.000312098	0.906524	0.335596	-1.10312	OKAY
BCL2A1	A11	16.8895	15.7927	8.23667e-06	1.76168e-05	0.467546	0.0260225	-2.13883	OKAY
BCL2L1	A12	4.98668	4.89458	0.0315399	0.0336191	0.938156	0.504584	-1.06592	OKAY
BIRC3	B01	7.842	7.8875	0.00435837	0.00422305	1.03204	0.85213	1.03204	OKAY
BMP2	B02	8.81541	8.93082	0.00221972	0.00204906	1.08329	0.204475	1.08329	OKAY
BMP4	B03	9.81763	9.67534	0.00110815	0.00122302	0.906078	0.665565	-1.10366	OKAY
BTG2	B04	9.65115	9.75214	0.00124369	0.00115962	1.0725	0.62566	1.0725	OKAY
CA9	B05	4.76182	4.76804	0.0368595	0.0367009	1.00432	0.924015	1.00432	OKAY
CCL5	B06	8.04836	8.24855	0.00377749	0.00328806	1.14885	0.661551	1.14885	OKAY
CCND1	B07	5.39004	5.38407	0.0238472	0.0239461	0.99587	0.896177	-1.00415	OKAY
CCND2	B08	18.9674	19.8747	1.95097e-06	1.04019e-06	1.87559	0.364006	1.87559	B
CDKN1A	B09	2.79625	2.70659	0.143961	0.153192	0.939742	0.532981	-1.06412	OKAY
CDKN1B	B10	11.3372	11.7933	0.000386524	0.000281757	1.37183	0.154835	1.37183	OKAY
CEBPD	B11	10.4882	10.5498	0.000696198	0.000667127	1.04358	0.700944	1.04358	OKAY
CPT2	B12	4.42874	4.4414	0.046432	0.0460263	1.00881	0.952665	1.00881	OKAY
CSF1	C01	9.11263	9.23653	0.00180645	0.00165778	1.08968	0.812475	1.08968	OKAY
DAB2	C02	4.80429	4.97501	0.0357903	0.0317959	1.12563	0.30658	1.12563	OKAY
EGFR	C03	4.57189	4.50434	0.042046	0.0440613	0.954261	0.489606	-1.04793	OKAY
EMP1	C04	11.4908	11.2357	0.00034747	0.00041469	0.837904	0.217114	-1.19345	OKAY
EPO	C05	13.3562	13.3441	9.53634e-05	9.61654e-05	0.99166	0.870702	-1.00841	OKAY
FABP1	C06	19.6165	18.9629	1.24403e-06	1.95703e-06	0.635672	0.42882	-1.57314	B
FAS	C07	6.2588	6.37121	0.0130591	0.0120802	1.08104	0.432762	1.08104	OKAY
FCER2	C08	19.8325	19.6953	1.07105e-06	1.17797e-06	0.90923	0.466963	-1.09983	B
FOSL1	C09	7.77434	7.57961	0.00456764	0.00522768	0.87374	0.4374	-1.1445	OKAY
FTH1	C10	-3.70794	-3.84227	13.0678	14.3429	0.911098	0.754107	-1.09758	OKAY
GADD45A	C11	10.6086	10.4718	0.000640482	0.000704152	0.90958	0.146424	-1.09941	OKAY
GADD45B	C12	9.84162	9.66871	0.00108987	0.00122865	0.887049	0.438779	-1.12733	OKAY
GATA3	D01	13.9383	13.666	6.37008e-05	7.69338e-05	0.827995	0.436389	-1.20774	OKAY
GCLC	D02	4.83979	4.86024	0.0349203	0.0344287	1.01428	0.810878	1.01428	OKAY
GCLM	D03	4.60405	4.47671	0.0411191	0.0449134	0.915519	0.363209	-1.09228	OKAY
GSR	D04	4.73995	4.79684	0.0374226	0.0359756	1.04022	0.802123	1.04022	OKAY
HERPUD1	D05	4.75185	4.76631	0.037115	0.0367451	1.01007	0.804658	1.01007	OKAY
HES1	D06	7.66505	7.65013	0.00492708	0.00497831	0.989709	0.870755	-1.0104	OKAY
HES5	D07	17.8513	19.354	4.22879e-06	1.49237e-06	2.83361	0.0261823	2.83361	OKAY
HEY1	D08	6.80701	6.5564	0.0089307	0.010625	0.84054	0.038377	-1.18971	OKAY
HEY2	D09	8.09322	8.23148	0.00366182	0.00332719	1.10058	0.0319494	1.10058	OKAY
HEYL	D10	17.9771	17.7961	3.87577e-06	4.39378e-06	0.882104	0.66689	-1.13365	B
HMOX1	D11	6.71575	6.89938	0.00951385	0.00837682	1.13574	0.446498	1.13574	OKAY
ICAM1	D12	7.51427	7.48912	0.00546991	0.00556607	0.982723	0.728023	-1.01758	OKAY
ID1	E01	6.25247	6.15462	0.0131166	0.014037	0.934426	0.650921	-1.07018	OKAY
IFNG	E02	19.4232	19.8747	1.42248e-06	1.04019e-06	1.36752	0.340904	1.36752	B
IFRD1	E03	6.39742	6.63939	0.0118627	0.010031	1.18261	0.144621	1.18261	OKAY
IRF1	E04	8.48169	8.54239	0.00279741	0.00268216	1.04297	0.889461	1.04297	OKAY
JAG1	E05	10.3399	10.2758	0.000771555	0.000806616	0.956533	0.561707	-1.04544	OKAY
LDHA	E06	-1.35879	-1.28323	2.5647	2.43383	1.05377	0.607686	1.05377	OKAY
LFNG	E07	13.6408	14.1659	7.82889e-05	5.44051e-05	1.439	0.132288	1.439	OKAY
LRG1	E08	7.85012	7.98241	0.00433391	0.00395417	1.09604	0.540203	1.09604	OKAY
MCL1	E09	4.32571	4.27092	0.0498692	0.0517993	0.96274	0.373248	-1.0387	OKAY
MMP7	E10	9.64838	9.77184	0.00124609	0.00114389	1.08934	0.603798	1.08934	OKAY
MYC	E11	3.97328	4.20142	0.0636683	0.0543558	1.17132	0.279065	1.17132	OKAY
NOTCH1	E12	9.54283	9.65407	0.00134067	0.00124119	1.08016	0.46041	1.08016	OKAY
NQO1	F01	1.17629	1.15998	0.442489	0.44752	0.988758	0.862648	-1.01137	OKAY
OLR1	F02	5.42436	5.26358	0.0232866	0.0260317	0.894545	0.0156943	-1.11789	OKAY
PCNA	F03	2.44149	2.48475	0.184093	0.178655	1.03044	0.647014	1.03044	OKAY
PPARD	F04	8.1895	8.14829	0.00342543	0.00352469	0.971839	0.751903	-1.02898	OKAY
PTCH1	F05	13.0314	12.9696	0.000119443	0.000124674	0.958049	0.643267	-1.04379	OKAY
RB1	F06	5.81873	5.86774	0.0177169	0.0171252	1.03455	0.576484	1.03455	OKAY
SERPINE1	F07	6.28199	6.32548	0.0128509	0.0124692	1.03061	0.713974	1.03061	OKAY
SLC27A4	F08	7.00949	7.39257	0.00776126	0.00595133	1.30412	0.595853	1.30412	OKAY
SLC2A1	F09	5.08518	5.04671	0.0294583	0.0302544	0.973687	0.574545	-1.02702	OKAY
SOCS3	F10	6.6923	7.12357	0.00966981	0.00717121	1.34842	0.144043	1.34842	OKAY
SORBS1	F11	10.2624	10.3865	0.000814174	0.000747071	1.08982	0.475613	1.08982	OKAY
SQSTM1	F12	0.677455	0.656715	0.625267	0.634321	0.985727	0.398984	-1.01448	OKAY
STAT1	G01	5.41739	5.47631	0.0233994	0.0224629	1.04169	0.610922	1.04169	OKAY
TNF	G02	19.7373	17.9287	1.14416e-06	4.00798e-06	0.285469	0.0301976	-3.503	OKAY
TNFSF10	G03	15.616	14.6688	1.99115e-05	3.83932e-05	0.51862	0.04951	-1.92819	A
TXN	G04	1.42691	1.36719	0.371925	0.387646	0.959445	0.527843	-1.04227	OKAY
TXNRD1	G05	0.869415	0.836458	0.547369	0.560017	0.977414	0.910955	-1.02311	OKAY
VEGFA	G06	3.95268	3.85734	0.0645839	0.0689959	0.936054	0.698205	-1.06831	OKAY
WISP1	G07	13.9365	14.1912	6.37804e-05	5.34607e-05	1.19303	0.612991	1.19303	OKAY
WNT1	G08	14.9787	14.7416	3.09721e-05	3.65042e-05	0.848451	0.174719	-1.17862	A
WNT2B	G09	11.6474	11.575	0.000311738	0.000327788	0.951036	0.780396	-1.05148	OKAY
WNT3A	G10	18.7744	18.2301	2.23017e-06	3.25237e-06	0.685706	0.151198	-1.45835	B
WNT5A	G11	4.46191	4.51169	0.0453765	0.0438376	1.03511	0.716262	1.03511	OKAY
WNT6	G12	14.851	14.9248	3.38387e-05	3.21494e-05	1.05255	0.882403	1.05255	B
ACTB	H01	-2.35857	-2.34113	5.12861	5.067	1.01216	0.874271	1.01216	OKAY
B2M	H02	0.194946	0.211378	0.873605	0.863712	1.01145	0.786695	1.01145	OKAY
GAPDH	H03	-1.45655	-1.4862	2.74451	2.8015	0.979656	0.757423	-1.02077	OKAY
HPRT1	H04	5.13898	5.13092	0.02838	0.0285389	0.994432	0.953216	-1.0056	OKAY
RPLP0	H05	-1.51881	-1.51497	2.86555	2.85793	1.00267	0.940261	1.00267	OKAY

## Sheet: Data for 3D Profile
3D Profile	A	B	C	D	E	F	G	H
1	0.937892	1.03204	1.08968	0.827995	0.934426	0.988758	1.04169	1.01216
2	1.02723	1.08329	1.12563	1.01428	1.36752	0.894545	0.285469	1.01145
3	1.11369	0.906078	0.954261	0.915519	1.18261	1.03044	0.51862	0.979656
4	0.909693	1.0725	0.837904	1.04022	1.04297	0.971839	0.959445	0.994432
5	0.987419	1.00432	0.99166	1.01007	0.956533	0.958049	0.977414	1.00267
6	1.02418	1.14885	0.635672	0.989709	1.05377	1.03455	0.936054
7	1.07624	0.99587	1.08104	2.83361	1.439	1.03061	1.19303
8	1.03314	1.87559	0.90923	0.84054	1.09604	1.30412	0.848451
9	0.887206	0.939742	0.87374	1.10058	0.96274	0.973687	0.951036
10	0.906524	1.37183	0.911098	0.882104	1.08934	1.34842	0.685706
11	0.467546	1.04358	0.90958	1.13574	1.17132	1.08982	1.03511
12	0.938156	1.00881	0.887049	0.982723	1.08016	0.985727	1.05255

## Sheet: Scatter Plot
2
The black line indicates fold changes ((2 ^ (-DCt)) of 1. The pink lines indicate the desired fold-change in gene expression threshold, defined by the user with the entry in cell A1.
The scale of the X and Y axes can be adjusted by double clicking on them and then re-formating using the standard functions of Microsoft Excel.									Scatter Plot
									Well	Symbol	2-ΔCt
											实验组2	对照组1
									A01	ACSL3	0.142486	0.151922
									A02	ACSL4	0.0457694	0.0445561
									A03	ACSL5	0.00602389	0.00540895
									A04	ADM	0.0526922	0.057923
									A05	ARNT	0.00449152	0.00454875
	1e-06	2e-06	2e-06	1e-06	1e-06				A06	ATF4	0.203892	0.199079
	1000	2000	2000	1000	1000				A07	AXIN2	0.000432579	0.000401935
									A08	BAX	0.034711	0.0335976
									A09	BBC3	2.40751e-05	2.71359e-05
									A10	BCL2	0.000282925	0.000312098
									A11	BCL2A1	8.23667e-06	1.76168e-05
									A12	BCL2L1	0.0315399	0.0336191
									B01	BIRC3	0.00435837	0.00422305
									B02	BMP2	0.00221972	0.00204906
									B03	BMP4	0.00110815	0.00122302
									B04	BTG2	0.00124369	0.00115962
									B05	CA9	0.0368595	0.0367009
									B06	CCL5	0.00377749	0.00328806
									B07	CCND1	0.0238472	0.0239461
									B08	CCND2	1.95097e-06	1.04019e-06
									B09	CDKN1A	0.143961	0.153192
									B10	CDKN1B	0.000386524	0.000281757
									B11	CEBPD	0.000696198	0.000667127
									B12	CPT2	0.046432	0.0460263
									C01	CSF1	0.00180645	0.00165778
									C02	DAB2	0.0357903	0.0317959
									C03	EGFR	0.042046	0.0440613
									C04	EMP1	0.00034747	0.00041469
									C05	EPO	9.53634e-05	9.61654e-05
									C06	FABP1	1.24403e-06	1.95703e-06
									C07	FAS	0.0130591	0.0120802
									C08	FCER2	1.07105e-06	1.17797e-06
									C09	FOSL1	0.00456764	0.00522768
									C10	FTH1	13.0678	14.3429
									C11	GADD45A	0.000640482	0.000704152
									C12	GADD45B	0.00108987	0.00122865
									D01	GATA3	6.37008e-05	7.69338e-05
									D02	GCLC	0.0349203	0.0344287
									D03	GCLM	0.0411191	0.0449134
									D04	GSR	0.0374226	0.0359756
									D05	HERPUD1	0.037115	0.0367451
									D06	HES1	0.00492708	0.00497831
									D07	HES5	4.22879e-06	1.49237e-06
									D08	HEY1	0.0089307	0.010625
									D09	HEY2	0.00366182	0.00332719
									D10	HEYL	3.87577e-06	4.39378e-06
									D11	HMOX1	0.00951385	0.00837682
									D12	ICAM1	0.00546991	0.00556607
									E01	ID1	0.0131166	0.014037
									E02	IFNG	1.42248e-06	1.04019e-06
									E03	IFRD1	0.0118627	0.010031
									E04	IRF1	0.00279741	0.00268216
									E05	JAG1	0.000771555	0.000806616
									E06	LDHA	2.5647	2.43383
									E07	LFNG	7.82889e-05	5.44051e-05
									E08	LRG1	0.00433391	0.00395417
									E09	MCL1	0.0498692	0.0517993
									E10	MMP7	0.00124609	0.00114389
									E11	MYC	0.0636683	0.0543558
									E12	NOTCH1	0.00134067	0.00124119
									F01	NQO1	0.442489	0.44752
									F02	OLR1	0.0232866	0.0260317
									F03	PCNA	0.184093	0.178655
									F04	PPARD	0.00342543	0.00352469
									F05	PTCH1	0.000119443	0.000124674
									F06	RB1	0.0177169	0.0171252
									F07	SERPINE1	0.0128509	0.0124692
									F08	SLC27A4	0.00776126	0.00595133
									F09	SLC2A1	0.0294583	0.0302544
									F10	SOCS3	0.00966981	0.00717121
									F11	SORBS1	0.000814174	0.000747071
									F12	SQSTM1	0.625267	0.634321
									G01	STAT1	0.0233994	0.0224629
									G02	TNF	1.14416e-06	4.00798e-06
									G03	TNFSF10	1.99115e-05	3.83932e-05
									G04	TXN	0.371925	0.387646
									G05	TXNRD1	0.547369	0.560017
									G06	VEGFA	0.0645839	0.0689959
									G07	WISP1	6.37804e-05	5.34607e-05
									G08	WNT1	3.09721e-05	3.65042e-05
									G09	WNT2B	0.000311738	0.000327788
									G10	WNT3A	2.23017e-06	3.25237e-06
									G11	WNT5A	0.0453765	0.0438376
									G12	WNT6	3.38387e-05	3.21494e-05
									H01	ACTB	5.12861	5.067
									H02	B2M	0.873605	0.863712
									H03	GAPDH	2.74451	2.8015
									H04	HPRT1	0.02838	0.0285389
									H05	RPLP0	2.86555	2.85793

## Sheet: Volcano Plot
Threshold for Fold Difference			2		Threshold for p Value of t-test			0.05
The black line indicates a fold-change in gene expression of 1. The pink lines indicate the desired fold-change in gene expression threshold, as defined by the user in the yellow D1 cell.
The blue line indicates the desired threshold for the p value of the t-test, as defined by user in the yellow I1 cell.
The scale of the X and Y axes can be adjusted by double clicking on them and then re-formating using the standard functions of Microsoft Excel.
												Volcano Plot
										Well	Symbol	Log2(FC)	p Value	Comments
										A01	ACSL3	-0.0925066	0.253235	OKAY
										A02	ACSL4	0.0387594	0.724174	OKAY
	-12	0.05								A03	ACSL5	0.155346	0.272604	OKAY
	12	0.05								A04	ADM	-0.136548	0.44807	OKAY
										A05	ARNT	-0.0182656	0.876648	OKAY
	1	1	-1	0						A06	ATF4	0.0344644	0.601438	OKAY
	0.001	1	-1	0						A07	AXIN2	0.106002	0.980707	OKAY
										A08	BAX	0.0470327	0.707745	OKAY
										A09	BBC3	-0.17266	0.455653	B
										A10	BCL2	-0.141583	0.335596	OKAY
										A11	BCL2A1	-1.09682	0.0260225	OKAY
										A12	BCL2L1	-0.092101	0.504584	OKAY
										B01	BIRC3	0.0455044	0.85213	OKAY
										B02	BMP2	0.115415	0.204475	OKAY
										B03	BMP4	-0.142292	0.665565	OKAY
										B04	BTG2	0.100984	0.62566	OKAY
										B05	CA9	0.00622137	0.924015	OKAY
										B06	CCL5	0.200193	0.661551	OKAY
										B07	CCND1	-0.00597097	0.896177	OKAY
										B08	CCND2	0.907347	0.364006	B
										B09	CDKN1A	-0.0896636	0.532981	OKAY
										B10	CDKN1B	0.456106	0.154835	OKAY
										B11	CEBPD	0.061535	0.700944	OKAY
										B12	CPT2	0.0126604	0.952665	OKAY
										C01	CSF1	0.123901	0.812475	OKAY
										C02	DAB2	0.170728	0.30658	OKAY
										C03	EGFR	-0.0675446	0.489606	OKAY
										C04	EMP1	-0.255143	0.217114	OKAY
										C05	EPO	-0.012082	0.870702	OKAY
										C06	FABP1	-0.653645	0.42882	B
										C07	FAS	0.112415	0.432762	OKAY
										C08	FCER2	-0.137283	0.466963	B
										C09	FOSL1	-0.194723	0.4374	OKAY
										C10	FTH1	-0.134322	0.754107	OKAY
										C11	GADD45A	-0.136728	0.146424	OKAY
										C12	GADD45B	-0.172915	0.438779	OKAY
										D01	GATA3	-0.272306	0.436389	OKAY
										D02	GCLC	0.020453	0.810878	OKAY
										D03	GCLM	-0.127339	0.363209	OKAY
										D04	GSR	0.0568917	0.802123	OKAY
										D05	HERPUD1	0.014452	0.804658	OKAY
										D06	HES1	-0.0149233	0.870755	OKAY
										D07	HES5	1.50264	0.0261823	OKAY
										D08	HEY1	-0.250612	0.038377	OKAY
										D09	HEY2	0.138258	0.0319494	OKAY
										D10	HEYL	-0.18098	0.66689	B
										D11	HMOX1	0.183627	0.446498	OKAY
										D12	ICAM1	-0.0251436	0.728023	OKAY
										E01	ID1	-0.097848	0.650921	OKAY
										E02	IFNG	0.451567	0.340904	B
										E03	IFRD1	0.241971	0.144621	OKAY
										E04	IRF1	0.0606954	0.889461	OKAY
										E05	JAG1	-0.064113	0.561707	OKAY
										E06	LDHA	0.0755584	0.607686	OKAY
										E07	LFNG	0.525064	0.132288	OKAY
										E08	LRG1	0.132294	0.540203	OKAY
										E09	MCL1	-0.0547816	0.373248	OKAY
										E10	MMP7	0.12346	0.603798	OKAY
										E11	MYC	0.22814	0.279065	OKAY
										E12	NOTCH1	0.11124	0.46041	OKAY
										F01	NQO1	-0.01631	0.862648	OKAY
										F02	OLR1	-0.160774	0.0156943	OKAY
										F03	PCNA	0.0432587	0.647014	OKAY
										F04	PPARD	-0.041211	0.751903	OKAY
										F05	PTCH1	-0.061828	0.643267	OKAY
										F06	RB1	0.049005	0.576484	OKAY
										F07	SERPINE1	0.0434967	0.713974	OKAY
										F08	SLC27A4	0.383079	0.595853	OKAY
										F09	SLC2A1	-0.0384693	0.574545	OKAY
										F10	SOCS3	0.431271	0.144043	OKAY
										F11	SORBS1	0.124092	0.475613	OKAY
										F12	SQSTM1	-0.02074	0.398984	OKAY
										G01	STAT1	0.058927	0.610922	OKAY
										G02	TNF	-1.80859	0.0301976	OKAY
										G03	TNFSF10	-0.947251	0.04951	A
										G04	TXN	-0.059728	0.527843	OKAY
										G05	TXNRD1	-0.0329578	0.910955	OKAY
										G06	VEGFA	-0.095336	0.698205	OKAY
										G07	WISP1	0.254635	0.612991	OKAY
										G08	WNT1	-0.237096	0.174719	A
										G09	WNT2B	-0.0724276	0.780396	OKAY
										G10	WNT3A	-0.544338	0.151198	B
										G11	WNT5A	0.0497784	0.716262	OKAY
										G12	WNT6	0.073883	0.882403	B

## Sheet: Calculations
		>35 and (N/A or blank) to 35												>35 and (N/A or blank) to 35										Housekeeping Genes																						Normalized ΔCt (Ct(GOI) - Ave Ct (HKG))
Symbol	Well	实验组2										Symbol	Well	对照组1										实验组2										对照组1										Symbol	Well	实验组2
		exp1	exp2	exp3	exp4	exp5	exp6	exp7	exp8	exp9	exp10			exp1	exp2	exp3	exp4	exp5	exp6	exp7	exp8	exp9	exp10	exp1	exp2	exp3	exp4	exp5	exp6	exp7	exp8	exp9	exp10	exp1	exp2	exp3	exp4	exp5	exp6	exp7	exp8	exp9	exp10			exp1	exp2	exp3	exp4
ACSL3	A01	18.0312	17.9321	17.9724								ACSL3	A01	17.7115	18.0601	17.76								12.6933	12.81	12.9234								12.6712	12.7634	12.9178								ACSL3	A01	2.81297	2.79378	2.82657
ACSL4	A02	19.6975	19.6854	19.4679								ACSL4	A02	19.5871	19.546	19.7074								15.4334	15.3028	15.351								15.1815	15.4922	15.3362								ACSL4	A02	4.47929	4.54704	4.32208
ACSL5	A03	22.6691	22.3756	22.5829								ACSL5	A03	22.6776	22.5386	22.7509								13.7731	13.752	13.6077								13.6849	13.7785	13.4539								ACSL5	A03	7.45082	7.23732	7.43712
ADM	A04	19.4672	19.4621	19.3119								ADM	A04	19.2231	19.5662	18.9157								20.4728	20.1401	20.3065								20.1492	20.3001	20.3193								ADM	A04	4.24898	4.32373	4.16608
ARNT	A05	22.8972	23.1533	22.8475								ARNT	A05	23.155	23.0289	22.5328								13.7187	13.6868	13.5404								13.6091	13.6661	13.5556								ARNT	A05	7.67899	8.015	7.70175
ATF4	A06	17.5218	17.4529	17.41								ATF4	A06	17.3265	17.4763	17.5588																												ATF4	A06	2.30359	2.31457	2.26421
AXIN2	A07	26.4389	26.5971	25.9906								AXIN2	A07	26.879	26.723	25.6161																												AXIN2	A07	11.2207	11.4588	10.8448
BAX	A08	20.1543	20.0955	19.798								BAX	A08	19.8534	20.0555	20.1534																												BAX	A08	4.93604	4.95718	4.65217
BBC3	A09	30.3767	30.6424	30.5095								BBC3	A09	29.9007	30.2964	30.687																												BBC3	A09	15.1584	15.5041	15.3637
BCL2	A10	26.8611	27.0053	26.9978								BCL2	A10	26.5035	26.8917	26.9178																												BCL2	A10	11.6429	11.867	11.852
BCL2A1	A11	31.8316	31.8345	32.5047								BCL2A1	A11	30.9443	31.2652	30.5443																												BCL2A1	A11	16.6134	16.6962	17.3589
BCL2L1	A12	20.3182	19.9763	20.1679								BCL2L1	A12	19.8767	19.9621	20.2208																												BCL2L1	A12	5.1	4.83796	5.02207
BIRC3	B01	23.1784	22.7086	23.1414								BIRC3	B01	22.6668	23.1109	23.2606																												BIRC3	B01	7.96013	7.57024	7.99561
BMP2	B02	24.1026	23.8279	24.0181								BMP2	B02	23.9471	24.0922	24.129																												BMP2	B02	8.88438	8.68959	8.87226
BMP4	B03	25.4353	24.5733	24.9467								BMP4	B03	25.1423	24.6592	24.6004																												BMP4	B03	10.217	9.43496	9.80092
BTG2	B04	24.6956	24.8033	24.9569								BTG2	B04	24.5414	25.1851	24.9058																												BTG2	B04	9.47733	9.66501	9.81112
CA9	B05	19.628	20.0973	20.0625								CA9	B05	20.2206	20.1705	19.2888																												CA9	B05	4.40979	4.95898	4.91668
CCL5	B06	23.1645	23.1981	23.2849								CCL5	B06	22.9831	23.1091	24.0292																												CCL5	B06	7.94623	8.05973	8.13911
CCND1	B07	20.6582	20.4964	20.5179								CCND1	B07	20.3414	20.4006	20.786																												CCND1	B07	5.43995	5.35808	5.37208
CCND2	B08	35	32.4045	35								CCND2	B08	35	35	35																												CCND2	B08	19.7818	17.2662	19.8542
CDKN1A	B09	18.0544	18.0221	17.8147								CDKN1A	B09	17.9886	17.8928	17.6142								If no housekeeping gene is chosen, the normalization factor is zero (0).																				CDKN1A	B09	2.83613	2.88374	2.6689
CDKN1B	B10	26.841	26.538	26.1348								CDKN1B	B10	26.562	26.9942	27.1995								Average										Average										CDKN1B	B10	11.6228	11.3997	10.989
CEBPD	B11	26.0037	25.7021	25.2613								CEBPD	B11	25.6488	25.6683	25.708								15.2182	15.1383	15.1458	0	0	0	0	0	0	0	15.0592	15.2001	15.1166	0	0	0	0	0	0	0	CEBPD	B11	10.7854	10.5638	10.1155
CPT2	B12	19.7107	19.5843	19.4935								CPT2	B12	19.502	19.4663	19.7318																												CPT2	B12	4.49249	4.44599	4.34774
CSF1	C01	24.4887	24.1875	24.1641								CSF1	C01	23.874	24.2827	24.9287																												CSF1	C01	9.27044	9.04918	9.01827
DAB2	C02	20.0691	19.8034	20.0427								DAB2	C02	20.2914	20.0244	19.9851																												DAB2	C02	4.85086	4.66511	4.89689
EGFR	C03	19.7828	19.5965	19.8387								EGFR	C03	19.4927	19.6614	19.7348																												EGFR	C03	4.56457	4.45822	4.69288
EMP1	C04	26.673	26.7655	26.5363								EMP1	C04	26.4611	26.5688	26.0529																												EMP1	C04	11.4548	11.6272	11.3905
EPO	C05	28.3873	28.7846	28.3991								EPO	C05	28.8354	28.6727	27.9001																												EPO	C05	13.169	13.6462	13.2533
FABP1	C06	35	35	34.352								FABP1	C06	35	35	32.2645																												FABP1	C06	19.7818	19.8617	19.2062
FAS	C07	21.5486	21.2332	21.4969								FAS	C07	21.2816	21.5367	21.6712																												FAS	C07	6.33041	6.09489	6.35109
FCER2	C08	35	35	35								FCER2	C08	35	35	34.4616																												FCER2	C08	19.7818	19.8617	19.8542
FOSL1	C09	22.8573	22.8752	23.0929								FOSL1	C09	22.6483	22.3735	23.0929																												FOSL1	C09	7.6391	7.73686	7.94706
FTH1	C10	11.011	11.7689	11.5987								FTH1	C10	11.2043	11.4148	11.2299																												FTH1	C10	-4.20727	-3.36946	-3.5471
GADD45A	C11	25.8983	25.737	25.6927								GADD45A	C11	25.4917	25.8004	25.4992																												GADD45A	C11	10.6801	10.5987	10.5469
GADD45B	C12	25.1012	24.7863	25.1397								GADD45B	C12	24.7347	25.1879	24.4593																												GADD45B	C12	9.88296	9.64796	9.99395
GATA3	D01	29.3279	28.6382	29.3513								GATA3	D01	28.587	28.561	29.2259																												GATA3	D01	14.1097	13.4998	14.2055
GCLC	D02	19.9908	20.1105	19.9203								GCLC	D02	19.8221	20.1462	19.9882																												GCLC	D02	4.77261	4.97221	4.77454
GCLM	D03	19.8069	19.769	19.7385								GCLM	D03	19.3491	19.6037	19.8532																												GCLM	D03	4.5887	4.63071	4.59274
GSR	D04	20.0734	19.8285	19.8203								GSR	D04	19.7709	19.7772	20.2183																												GSR	D04	4.85518	4.69019	4.67447
HERPUD1	D05	20.019	19.7899	19.9491								HERPUD1	D05	19.8511	19.9992	19.8245																												HERPUD1	D05	4.80075	4.65152	4.80329
HES1	D06	22.8789	22.7003	22.9183								HES1	D06	22.5948	22.9379	22.7935																												HES1	D06	7.66066	7.56197	7.77253
HES5	D07	32.5959	33.4413	33.0191								HES5	D07	34.7779	34.4375	34.2223																												HES5	D07	17.3776	18.303	17.8733
HEY1	D08	22.0191	21.9196	21.9846								HEY1	D08	21.6586	21.8575	21.5289																												HEY1	D08	6.80091	6.78129	6.83883
HEY2	D09	23.2474	23.2791	23.2556								HEY2	D09	23.2442	23.4356	23.3905																												HEY2	D09	8.02916	8.14075	8.10976
HEYL	D10	33.5097	32.5988	33.3251								HEYL	D10	32.9922	32.4068	33.3651																												HEYL	D10	18.2914	17.4605	18.1793
HMOX1	D11	21.9157	21.9319	21.8021								HMOX1	D11	21.7066	21.9425	22.4249																												HMOX1	D11	6.69746	6.79356	6.65625
ICAM1	D12	22.7716	22.5462	22.7274								ICAM1	D12	22.5416	22.6339	22.6676																												ICAM1	D12	7.55335	7.40786	7.5816
ID1	E01	21.2921	21.7236	21.244								ID1	E01	21.2293	21.4781	21.1323																												ID1	E01	6.07391	6.58529	6.0982
IFNG	E02	35	35	33.7718								IFNG	E02	35	35	35																												IFNG	E02	19.7818	19.8617	18.626
IFRD1	E03	21.5785	21.5522	21.5639								IFRD1	E03	21.7725	21.5831	21.9384																												IFRD1	E03	6.36031	6.41384	6.41811
IRF1	E04	23.7517	23.493	23.7027								IRF1	E04	23.3514	23.5501	24.1015																												IRF1	E04	8.5335	8.35469	8.55689
JAG1	E05	25.4192	25.5229	25.58								JAG1	E05	25.2022	25.5037	25.4974																												JAG1	E05	10.201	10.3846	10.4342
LDHA	E06	14.1572	13.5757	13.6931								LDHA	E06	13.8061	13.8065	13.9136																												LDHA	E06	-1.06103	-1.56261	-1.45273
LFNG	E07	29.1999	28.7036	28.5214								LFNG	E07	28.8176	29.6521	29.4038																												LFNG	E07	13.9817	13.5652	13.3756
LRG1	E08	23.2556	22.8903	22.9068								LRG1	E08	22.8179	23.0794	23.4257																												LRG1	E08	8.03734	7.752	7.76101
MCL1	E09	19.6014	19.378	19.5								MCL1	E09	19.3899	19.4593	19.3395																												MCL1	E09	4.38317	4.23971	4.35424
MMP7	E10	24.9927	24.5836	24.8712								MMP7	E10	24.7405	24.7213	25.2295																												MMP7	E10	9.77446	9.44525	9.72543
MYC	E11	19.3383	19.1393	18.9446								MYC	E11	19.3523	19.1123	19.5154																												MYC	E11	4.1201	4.00095	3.7988
NOTCH1	E12	24.7436	24.5443	24.8429								NOTCH1	E12	24.5746	24.7801	24.9834																												NOTCH1	E12	9.52536	9.40598	9.69714
NQO1	F01	16.4284	16.194	16.4088								NQO1	F01	15.9839	16.2897	16.5822																												NQO1	F01	1.21019	1.05571	1.26297
OLR1	F02	20.5989	20.6405	20.5361								OLR1	F02	20.2976	20.4623	20.4067																												OLR1	F02	5.38068	5.50212	5.39027
PCNA	F03	17.854	17.4601	17.5127								PCNA	F03	17.5329	17.6459	17.6514																												PCNA	F03	2.63574	2.32181	2.36693
PPARD	F04	23.5368	23.3059	23.2281								PPARD	F04	23.0313	23.253	23.5364																												PPARD	F04	8.31858	8.16761	8.08231
PTCH1	F05	28.2076	28.296	28.093								PTCH1	F05	28.1649	27.9401	28.1795																												PTCH1	F05	12.9893	13.1576	12.9472
RB1	F06	20.951	20.8908	21.1168								RB1	F06	21.0012	21.0589	20.919																												RB1	F06	5.73273	5.75245	5.97102
SERPINE1	F07	21.5181	21.492	21.3382								SERPINE1	F07	21.4308	21.6491	21.2723																												SERPINE1	F07	6.29988	6.35372	6.19236
SLC27A4	F08	22.4988	22.0238	22.0082								SLC27A4	F08	21.8563	22.1479	23.5494																												SLC27A4	F08	7.28061	6.88548	6.86238
SLC2A1	F09	20.4173	20.1527	20.1879								SLC2A1	F09	20.1436	20.2096	20.1628																												SLC2A1	F09	5.19907	5.0144	5.04207
SOCS3	F10	22.1959	21.8209	21.5624								SOCS3	F10	21.9114	22.2636	22.5715																												SOCS3	F10	6.97771	6.68258	6.4166
SORBS1	F11	25.4404	25.3092	25.5399								SORBS1	F11	25.6847	25.5757	25.2749																												SORBS1	F11	10.2222	10.1709	10.3941
SQSTM1	F12	15.8908	15.8078	15.8361								SQSTM1	F12	15.7373	15.8774	15.7312																												SQSTM1	F12	0.672594	0.669452	0.690319
STAT1	G01	20.7453	20.4168	20.5924								STAT1	G01	20.4068	20.6686	20.7293																												STAT1	G01	5.5271	5.27844	5.44662
TNF	G02	35	34.7142	35								TNF	G02	32.461	33.0006	33.7003																												TNF	G02	19.7818	19.5759	19.8542
TNFSF10	G03	30.1885	30.835	31.327								TNFSF10	G03	29.9643	29.8536	29.5643																												TNFSF10	G03	14.9703	15.6966	16.1812
TXN	G04	16.7076	16.4974	16.5781								TXN	G04	16.3118	16.5166	16.649																												TXN	G04	1.48936	1.35908	1.4323
TXNRD1	G05	16.265	15.641	16.2047								TXNRD1	G05	15.8806	15.7303	16.2744																												TXNRD1	G05	1.04673	0.502659	1.05886
VEGFA	G06	18.9447	19.3794	19.0363								VEGFA	G06	19.0334	19.3404	18.5741																												VEGFA	G06	3.72646	4.24106	3.89053
WISP1	G07	29.2367	28.6723	29.4029								WISP1	G07	29.7806	28.7954	29.3733																												WISP1	G07	14.0185	13.534	14.2571
WNT1	G08	30.418	30.0963	29.924								WNT1	G08	29.6649	29.9385	29.9972																												WNT1	G08	15.1998	14.958	14.7782
WNT2B	G09	26.8971	26.4655	27.0819								WNT2B	G09	26.4083	26.6119	27.0805																												WNT2B	G09	11.6789	11.3271	11.9362
WNT3A	G10	34.6226	33.5912	33.6118								WNT3A	G10	33.2599	33.6767	33.1294																												WNT3A	G10	19.4044	18.4529	18.466
WNT5A	G11	19.8558	19.4195	19.6127								WNT5A	G11	19.6174	19.5502	19.7433																												WNT5A	G11	4.63761	4.28118	4.46694
WNT6	G12	29.937	29.7376	30.3807								WNT6	G12	29.4749	30.3249	30.3506																												WNT6	G12	14.7188	14.5992	15.2349
ACTB	H01	12.6933	12.81	12.9234								ACTB	H01	12.6712	12.7634	12.9178																												ACTB	H01	-2.52497	-2.32831	-2.22243
B2M	H02	15.4334	15.3028	15.351								B2M	H02	15.1815	15.4922	15.3362																												B2M	H02	0.215116	0.164476	0.205246
GAPDH	H03	13.7731	13.752	13.6077								GAPDH	H03	13.6849	13.7785	13.4539																												GAPDH	H03	-1.44516	-1.38637	-1.53811
HPRT1	H04	20.4728	20.1401	20.3065								HPRT1	H04	20.1492	20.3001	20.3193																												HPRT1	H04	5.25454	5.00173	5.16066
RPLP0	H05	13.7187	13.6868	13.5404								RPLP0	H05	13.6091	13.6661	13.5556																												RPLP0	H05	-1.49953	-1.45153	-1.60537
HGDC	H06	35	35	35								HGDC	H06	35	35	35																												HGDC	H06	19.7818	19.8617	19.8542
RTC	H07	35	35	35								RTC	H07	35	35	35																												RTC	H07	19.7818	19.8617	19.8542
RTC	H08	35	35	35								RTC	H08	35	35	35																												RTC	H08	19.7818	19.8617	19.8542
RTC	H09	35	35	35								RTC	H09	35	35	35																												RTC	H09	19.7818	19.8617	19.8542
PPC	H10	18.8769	19.1155	18.9494								PPC	H10	18.9857	18.8717	19.2017																												PPC	H10	3.65866	3.97721	3.8036
PPC	H11	18.8051	18.8597	19.0202								PPC	H11	18.8117	18.8867	18.9433																												PPC	H11	3.5869	3.72135	3.87438
PPC	H12	19.2886	19.0727	19.2763								PPC	H12	19.181	19.1777	19.2701																												PPC	H12	4.07031	3.93442	4.13053
[truncated: 36 more columns]
